# Supplementary material for: Alveolar macrophage metabolic programming via a C-type lectin receptor protects against lipo-toxicity and cell death
Source: Nat Commun. 2022 Nov 25;13:7272. doi: 10.1038/s41467-022-34935-w (PMC9700784; doi:10.1038/s41467-022-34935-w)
Supplement: Supplementary file 3 — Supplementary Data 1 [file 41467_2022_34935_MOESM3_ESM.xlsx]

## Sheet: Sheet1
Table 1. Primer sequences for qPCR.
Gene	Primer Sequence (Forward)	Primer Sequence (Reverse)
ABCA1	5’-ATGGAGCAGGGAAGACCAC-3’	5’-GTAGGCCGTGCCAGAAGTT-3’
ABCG1	5’-GGCCTGTCTGATGGCCGCTT-3’	3’-AGAGTAGCTGCTGGCATTC-3’
ApoE	5’-GAGTGGCAAAGCAACCAAC-3’	5’-TTCCGTCATAGTGTCCTCCA-3’
CD36	5’-GAACCACTGCTTTCAAAAACTGG-3’	5’-TGCTGTTCTTTCGCCACGTCA-3’
CD63	5’-CGGTGGAAGGAGGAATGAAG-3’	5’-CTACATTACTTCATAGCCACTTCG-3’
Fabp5	5’-CGACCGTGTTCTCTTGTAACC-3’	5’-TCCCATCCTTCAGTTTCCTTG-3’
Ldlr	5’-AGGCTGTGGGCTCCATAGG-3’	5’-TGCGGTCCAGGGTCATCT-3’
Nceh	5’-CAGCTGTGCACAACAATGG-3’	5’-GACCTGTGGGACTAGCTTGT-3’
Psap	5’-CCTGTCCAAGACCCGAAGAC-3’	5′-CAAGGAAGGGATTTCGCTGTG-3′
Rara	5’-CTGGACTGCTCAGTGCCATCT-3’	5’-TGCAGCATGTCCACCTTGTC-3’
Serpinb6	5’-ATGACGGTGAGGTGCATGAG-3’	5’-TTAACATGGTGAATGAAGAAAAGGAA-3’
5S rRNA	5’-GCCCGATCTCGTCTGATCT-3’	5’-AGCCTACAGCACCCGGTAT-3’
