# Supplementary material for: Alveolar macrophage metabolic programming via a C-type lectin receptor protects against lipo-toxicity and cell death
Source: Nat Commun. 2022 Nov 25;13:7272. doi: 10.1038/s41467-022-34935-w (PMC9700784; doi:10.1038/s41467-022-34935-w)
Supplement: Supplementary file 5 — Source Data [file 41467_2022_34935_MOESM5_ESM.xlsx]

## Sheet: Fig1a
Fig. 1a
Days elapsed	WT	NKrp1b-/-
2.5	1	-
2.5	1	-
5	1	-
7	0	-
7	0	-
7	0	-
7	0	-
3	-	1
3.5	-	1
3.5	-	1
4	-	1
3	-	1
2	-	1
2.5	-	1
7	0	-
2.8	1	-
7	0	-
7	0	-
3.1	1	-
2.8	-	1
3.1	-	1
2.8	-	1
2	-	1
3.1	-	1
7	0	-
7	0	-
7	0	-
2.5	-	1
3.1	-	1
3	-	1
3.1	-	1
2.8	1	-
3.1	1	-
7	0	-
7	0	-
7	0	-
7	0	-
7	0	-

## Sheet: Fig1b
Fig. 1b
Days Elapsed	WT	NKRp1b-/-
3	-	1
3.6	-	1
3	-	1
5	1	-
5.6	1	-
7	0	-
3	-	1
3.6	-	1
3.6	-	1
4	-	1
4	1	-
7	0	-
3.6	1	-
7	0	-
4	1	-
3.6	1	-
7	0	-
7	0	-
2.6	-	1
3	-	1
3	-	1
7	0	-
3.6	1	-

## Sheet: Fig1c
Fig. 1c
Days Elapsed	WT	NKRp1b-/-
3	-	1
3	-	1
5	-	1
5	1	-
5	1	-
7	0	-
3	-	1
4	-	1
4.6	-	1
4	-	1
7	0	-
7	0	-
4	1	-
7	0	-
4	1	-
3	1	-
7	0	-
7	0	-
2.6	-	1
7	-	0
7	-	0
3.6	-	1
4	-	1
7	0	-

## Sheet: Fig1e
Fig.1e
WT mock	-
WT mock	-
WT mock	-
WT mock	-
WT mock	-
WT mock	-
WT infected	6.8
WT infected	8.1
WT infected	11
WT infected	9.55
WT infected	9.22
WT infected	-
Nkrp1b-/- infected	22.8
Nkrp1b-/- infected	26.4
Nkrp1b-/- infected	32
Nkrp1b-/- infected	26.7
Nkrp1b-/- infected	25.3
Nkrp1b-/- infected	30.9

## Sheet: Fig1f
Fig. 1f
Days elapsed	WT (Mock Injection)	WT+ Anti NK1.1 mAB Treatment
4	1	-
7	0	-
7	0	-
3.8	1	-
7	-	0
3.8	-	1
2	-	1
7	-	0
7	-	0
7	-	0
7	-	0
3.2	-	1
7	0	-
7	0	-
7	0	-
2.8	1	-

## Sheet: Fig2a
Fig. 2a
	WT	WT	WT	Nkrp1b-/-	Nkrp1b-/-	Nkrp1b-/-
Alveolar Macrophages	259022	197308	228810	36332.8	16610	51389.3
Eosinophils	91974.7	122623	144954	89793.9	110256	133310
CD11b+ Cells	38462.1	59264.3	49194.1	37425.4	57132.8	32733.2
B-cells	578677	772211	664432	558754	627699	659252
T-cells	336094	519888	679625	431063	440985	517786
NK-cells	266119	318009	267116	230423	303872	323617

## Sheet: Fig2c
	Fig. 2c
	WT	WT	WT	WT	WT	WT	WT	NKrp1b-/-	NKrp1b-/-	NKrp1b-/-	NKrp1b-/-	NKrp1b-/-	NKrp1b-/-	NKrp1b-/-
2	3.50188	3.82563	3.716	5.5859	3.55536	3.04392	2.73621	2.86672	3.4195	2.6598	1.98694	4.38824	4.0156	3.39894
4	4.38511	3.93897	3.92806	5.64616	6.45975	4.98304		1.26648	1.15998	2.4824	0.88207	1.30434	1.01622
6	1.25476	1.49481	1.90168	1.81286	2.29712	5.39926	6.04522	0.0369	0.02436	0.96719	0.0963614	0.2399	0.69451	1.37638
8	3.35126	1.73418	1.23549	4.47237	5.09184			0.062407	0.070373	0.815351	1.11497	0.60731	2.1575	3.4544
12	0.91973	1.55538	3.06231	3.51187	3.06231	1.50949	1.41319	0.63392	0.57172	1.47308	1.10258	2.246	1.7555	2.2876
21	1.29462	1.68298	1.60943	2.11423	1.93644	3.30598		2.33972	1.80656	1.12636	1.10489

## Sheet: Fig2f
Fig. 2f
	2	4	6	8	12
WT	4.9	7.9	10.6	10.2	7.3
WT	6	9.5	9.7	9.4	9.6
WT	7.4	8.3	9.1	9.1	8.2
NKR-P1B KO	4.4	0.5	0	3	5.8
NKR-P1B KO	6.5	1.5	0	3	4.4
NKR-P1B KO	6.1	3	0	4	4.7

## Sheet: Fig2h
Fig. 2h
	6	12	21
WT	4.5195	1.91973	2.40172
WT	3.04924	1.55538	3.40704
WT	1.90168	3.06231	2.89142
Ccr2+/+;Nkrp1b-/-	0.0369	1.63392	3.71308
Ccr2+/+;Nkrp1b-/-	0.02436	1.57172	2.11694
Ccr2+/+;Nkrp1b-/-	0.96719	1.47308	2.42134
Ccr2-/-;Nkrp1b-/-	0.545679	1.08696	0.998712
Ccr2-/-;Nkrp1b-/-	0.656813	0.505229	1.18944
Ccr2-/-;Nkrp1b-/-	0.339023	1.01723	1.05423
Ccr2-/-;Nkrp1b-/-	0.396784	0.14835	-
Ccr2-/-;Nkrp1b-/-	-	0.064944	-

## Sheet: Fig2i
Fig. 2i
Targets	WT 1	WT 2	Nkrp1b-/- 1	Nkrp1b-/- 2
CCL9/10	0.142	0.077	2.174	2.158
Adipsin	0.465	0.508	1.684	1.601
CCL6	1.575	1.596	2.597	2.754
SRPSOX	0.182	0.238	0.84	0.745
CCL8	0.103	0.101	0.631	0.557
RARRES2	0.097	0.118	0.27	0.26
C5/C5a	1.306	1.332	1.339	1.537
IL-16	0.097	0.145	0.168	0.212
CCL22	0.132	0.143	0.201	0.203
CXCL1	0.015	0.028	0.073	0.072
CCL27	0.045	0.035	0.071	0.077
CX3CL1	0.036	0.029	0.068	0.049
CCL21	0.026	0.035	0.062	0.048
CCL11	0.024	0.024	0.049	0.047
CXCL10	0.03	0.027	0.037	0.036
CXCL12	0.197	0.173	0.18	0.201
CXCL13	0.018	0.017	0.024	0.022
CXCL2	0.009	0.018	0.015	0.016
GCP-2	0.582	0.588	0.587	0.587
CCL5	0.015	0.009	0.016	0.012
CXCL9	0.022	0.018	0.019	0.013
CXCL11	0.015	0.017	0.012	0.011
MEC	0.025	0.016	0.015	0.014
CCL2	0.03	0.02	0.016	0.019
CCL12	0.04	0.055	0.042	0.036
CCL3/CCL4	0.02	0.022	0.009	0.008
Control (-)	0.005	0.003	0.0007852	0.011
BLANK	0.002	0.002	0.004	0.004
IL-6ST (+)	0.099	0.087	0.968	0.832
Hspd1(+)	0.12	0.122	0.134	0.145
RS	2.446	2.361	2.279	2.242

[truncated: 39 more sheets: Fig2j, Fig3c, Fig3d, Fig3f, Fig3g, Fig4a, Fig4b, Fig4d, Fig5a, Fig5b, Fig5h5i, Fig5j, Fig6a6b, Fig6d, Fig6f, Fig6h, Fig6j, Fig6l, Fig6n, Fig7d …]
